# Supplementary material for: The Predatory Stink Bug Arma custos (Hemiptera: Pentatomidae) Produces a Complex Proteinaceous Venom to Overcome Caterpillar Prey
Source: Biology (Basel). 2023 May 9;12(5):691. doi: 10.3390/biology12050691 (PMC10215959; doi:10.3390/biology12050691)
Supplement: Supplementary file 1 [file biology-12-00691-s001.zip]

Archive with 2 entries (2 files):
- biology-2352946-Supplementary.pdf
- Supplementary Table S1.xlsx
